# Supplementary material for: Actin‐related protein 5 suppresses the cooperative activation of cardiac gene transcription by myocardin and MEF2
Source: FEBS Open Bio. 2023 Jan 12;13(2):363–79. doi: 10.1002/2211-5463.13549 (PMC9900090; doi:10.1002/2211-5463.13549)
Supplement: Supplementary file 2 — Table S1. List of PCR primer sequences used in this study. [file FEB4-13-363-s002.xlsx]

## Sheet: Sheet1
	Table S1. List of PCR primer sequences used in this study
	gene name	forward primer sequence (5'→3')	anti-sense primer sequence (5'→3')
	18srRNA	gtaacccgttgaaccccatt	cccatccaatcggtagtagcg
	28srRNA	gcgacctcagatcagacgtg	gggtcttccgtacgccacat
	Acta1	cctgcaaccacagcacgatt	gcactcgcgtctgcgttc
	Acta2	gatcagcgcctccagttcc	ccagggctacaagttaagggtagc
	Actc1	gtaaatactcttgtctggattggg	ggtaggctaagagagagacatctc
	Actr5	agcaagccagagacccctga	agcctttgggtacctgtccag
	Bop1	tactggccaccacagagccag	gccctctctggtcactgagagtg
	Col1a1	aagaatggagatgatggggaag	cttaggaccagcaggaccag
	Col3a1	gccaaactctctgaaaccccag	gttggtcacttgcactggttgataag
	Ctgf	tgcgaagctgacctgga	gccatgtctccgtacatcttcc
	Ctnna3	cctgaacctcaggcagcaac	cttcctctgtcactgtgagtggg
	Fn1	gctggcgctgtgacaactg	atgaagcactcaatggggcaat
	Kitl	tggatcgcagcgctgcctt	acaggattcccgcagatctcc
	Lgals3	ccttcccctttgagagtggc	gtgagcatcgttgaccgca
	Mef2c	cgtaagccagatctccgcgt	tagccaattgactgagccgactg
	Myl1	caatcccaccaatgcagaggtc	gatagcttgcatcatgggcaga
	Myl2	cctcgaactctccagaggtggc	acgttggagctcccgcctt
	Myl3	atggcgagctgagcctctca	gtcagcatcatggttgggagatg
	Myocd	agttacggcttcaacagagaaggacc	ttgagcttcatatgagcagttgga
	Myom1	gagggcatccggctatactcc	ccagtcacgccactcttgactc
	Nr2f1	ctgctccctgactccctagagac	ctggcctgcctggtccatc
	Postn	cacacctgcaaagaagataccagc	actctgtggtctggcctctgg
	Tgfb1	ggctcgtggatccacttcc	accggagagccctggatacc
	Tgfb2	gccctcctacagactggagtcac	gaaggcagcaattatcctgcac
	Tnnc2	gatggtgataaaaacaacgatgg	ctccttactgaacgccctc
	Tnnt2	aggctgagacagaggaggcc	aggtgcttctccacgcgctt
	Ttn	cagggtccctcacagtgctc	gcaagctcacgtcactgctcg
	Vil1	tgccctgcctcgatggaag	gaaggcagggtaggggctgc
